# Supplementary material for: Emergency Department Visits in Children Associated with Exposure to Ambient PM1 within Several Hours
Source: Int J Environ Res Public Health. 2023 Mar 10;20(6):4910. doi: 10.3390/ijerph20064910 (PMC10049417; doi:10.3390/ijerph20064910)
Supplement: Supplementary file 1 [file ijerph-20-04910-s001.zip]

Archive with 1 entries (1 files):
- ijerph-2238035-supplementary.pdf
